# Supplementary material for: The Behavioral Effects of Montessori Pedagogy on Children’s Psychological Development and School Learning
Source: Children (Basel). 2022 Jan 20;9(2):133. doi: 10.3390/children9020133 (PMC8870616; doi:10.3390/children9020133)
Supplement: Supplementary file 1 [file children-09-00133-s001.zip]

Archive with 1 entries (1 files):
- children-1484114-supplementary.pdf
